# Supplementary material for: Breast cancer plasticity is restricted by a LATS1-NCOR1 repressive axis
Source: Nat Commun. 2022 Nov 28;13:7199. doi: 10.1038/s41467-022-34863-9 (PMC9705295; doi:10.1038/s41467-022-34863-9)
Supplement: Supplementary file 4 — Source Data [file 41467_2022_34863_MOESM4_ESM.xlsx]

## Sheet: Fig S1D
CyTOF
	7-WT	7-WT-Luc	22-WT	1-Lats1-CKO	9-Lats1-CKO	20-Lats1-CKO		p_val
luminal	33.9	26.5	31.3	11.2	4.9	2.3		2.3e-07
EMT-Cancer Stem Cells	0	0	0	0.5	0.2	0.1		3.6e-06
fibroblast	0.3	0.2	0.2	2.2	7.4	42.8		0.00084
basal	1.9	3.2	0.7	17.9	40.3	43.7		0.002
fibroblast II	0.1	0.2	0	4.3	0.4	0.6		0.0031
luminal II	6.6	6.9	6.8	3.7	4.8	0.7		0.026
luminal progenitor	56.3	62	60.5	59.6	41.4	9.5		0.081
basal II	0.6	0.7	0.3	0.4	0.4	0.1		0.13
basal III	0.2	0.2	0.2	0.1	0.3	0.2		0.75

## Sheet: Fig S2B
PyMT cells
2 repeats
	relative values
	K8	K18	K14	K5
Luminal	1	1	0.510008	0.0020357
	1	1	0.532508	0.00209089
Basal-like	0.652067	0.641476	1	1
	0.703329	0.549184	1	1

## Sheet: Fig 3B
(one replicate)
	Pdgfrb/Gapdh	Oxtr/Gapdh		Pdgfrb-Std	Oxtr-STD
Fig3A panel 3	6.26721	0.176734		1.29917	0.00382822
Fig3A panel 5	6.01979	0.121707		0.00679594	0.0105869
Fig3A panel 6	2.64785	0.0199077		0.262883	0.00491782
Fig3A panel 7	0.527944	0.0104097		0.114229	0.00778446

## Sheet: Fig 3C
mammary fat injections
5 repeats
		basal-like (%)	Luminal (%)
WT	preinjection	0.07	74.87
	tumor	1.88446	61.5894
		2.47958	60.568
		1.70901	63.6623
		2.43806	62.448
		2.5406	63.2607
Lats1-KO	preinjection	0.5	71.01
	tumor	30.4095	1.86994
		55.4603	1.71194
		47.5406	16.0328
		61.1869	14.7891
		39.801	14.2412

## Sheet: Fig S3C
tumors
5 repeats
		tumor/body * 100
luminal only	WT	1.89573
		1.86047
		0.909091
		0.970874
		0.840336
	Lats1-CKO	2.18579
		1.5544
		2.17391
		3.27869
		2.0202
basal-like only	WT	0
		0
		0
		0
		0
	Lats1-CKO	0
		0
		0
		0
		0
luminal + basal-like	WT	1.84049
		1.5873
		2.27273
		3.01205
		1.69492
	Lats1-CKO	2.43902
		2.92398
		2.84091
		4.93827
		2.6455

## Sheet: Fig 4A
PyMT cells
	decrease in % basal
1-L1	20.2038
9-L1	20.4492
20-L1	14.1445

## Sheet: Fig S4DG
		Cyr61/Hprt	K18/HPRT
WT-+	siCont	0.713118	4.17089
		0.680055	4.04319
		0.693979	4.11966
		0.701956	4.20058
		0.691099	4.14629
	siYap	0.233971	1.40607
		0.171592	1.5569
		0.170529	1.49639
		0.240999	1.34676
		0.232303	1.41478
	siTaz	0.163747	1.55592
		0.163701	1.5406
		0.155431	1.65433
		0.198985	1.63193
		0.189006	1.61694
L1-+	siCont	1.69479	0.0136042
		1.73979	0.0170715
		1.7956	0.0277534
		1.71099	0.015812
		1.69716	0.0135122
	siYap	0.464435	0.00808018
		0.470529	0.0252831
		0.5241	0.00927945
		0.432303	0.0144689
		0.437008	0.00705491
	siTaz	0.2167	0.00936975
		0.155431	0.0054331
		0.298985	0.00319329
		0.229324	0.0070715
		0.200406	0.00705491

## Sheet: Fig S4F
		basal-like		luminal			basal-like	luminal
WT	shCont	18.35	8.73	65.31	7.6		27.08	72.91
		21.33	15.72	54.79	8.16		37.05	62.95
		17.77	16.84	59.12	6.27		34.61	65.39
	shYap	33.86	7.8	56.22	2.12		41.66	58.34
		34.86	13.32	50.32	1.5		48.18	51.82
		35.45	12.17	49.7	2.68		47.62	52.38
	shTaz	33.89	5.85	58.18	2.02		39.74	60.2
		36.25	5.34	56.16	2.25		41.59	58.41
		32.7	6.11	59.06	2.13		38.81	61.19
Lats1-CKO	shCont	83.03	16.08	0.82	0.07		99.11	0.89
		82.58	14.77	2.62	0.03		97.35	2.65
		85.11	8.03	6.77	0.09		93.14	6.86
	shYap	68.29	30.03	1.5	0.19		98.32	1.69
		67.14	21.99	10.74	0.13		89.13	10.87
		66.48	23.36	10.08	0.08		89.84	10.16
	shTaz	73.01	25.57	1.28	0.15		98.58	1.43
		69.35	21.31	9.18	0.16		90.66	9.34
		68.79	23.39	7.53	0.29		92.18	7.82

## Sheet: Fig 5A
	NCOR1 activation -Pval (log10)
WT vs Lats1-CKO (tumors)	1.66154
siCont vs siLats1 (MDA-468)	3.61798
WTLum vs Lats1-CKOLum (PyMT cells)	4.44977

## Sheet: Fig 5B
PyMT cells
	relative values
	Oxtr/Hprt	Sema6a/Hprt	Ccna2/Hprt	Pdgfrb/Gapdh	Fads1/Gapdh	Col5a1/Gapdh	Twist2/Gapdh
7WT	1	1	1	1	1	1	1
9L1	2.54941	1.49836	4.07752	6.1783	3.29667	23.898	5.72507
22WT	1	1	1	1	1	1	1
20L1	3.1158	3.1158	2.44111	8.57281	3.29344	25.3816	5.96159
7WTLuc	1	1	1	1	1	1	1
1L1	3.1883	3.1883	1.62353	6.78708	3.32987	25.5485	5.67702

[truncated: 9 more sheets: Fig 5D, Fig 5E and S5AB, Fig S5C, Fig 6A and S6A, Fig 6B and S6B, Fig 6C, Fig S6D, Fig S6E, Fig S6F]
